# Supplementary material for: Reconstitution of monoterpene indole alkaloid biosynthesis in genome engineered Nicotiana benthamiana
Source: Commun Biol. 2022 Sep 10;5:949. doi: 10.1038/s42003-022-03904-w (PMC9464250; doi:10.1038/s42003-022-03904-w)
Supplement: Supplementary file 3 — Supplementary Data 1 [file 42003_2022_3904_MOESM3_ESM.xlsx]

## Sheet: Figure 6
Data for graphs in Figure 6
7-DLA
Green=CP; Blue=CY	Replicate A	Replicate B	Replicate C	Replicate D	Replicate E	Replicate F	Mean	std dev	replicates	std error
P19+tHMGR+GPPS+GES+G8H+GOR+ISY+MLPL+ IO+7-DLGT	2.43033	1.75313	4.18982				2.79109	1.25777	3	0.726173
P19+tHMGR+GPPS+GES+G8H+GOR+ISY+MLPL+IO+7-DLGT	0.922718	2.18251	1.93794				1.68106	0.66803	3	0.385687
P19+tHMGR+GPPS+GES+G8H+GOR+ISY+MLPL+ IO+7-DLGT	6.57326	1.59728	5.25668				4.47574	2.57827	3	1.48857
P19+tHMGR+GPPS+GES+G8H+GOR+ISY+MLPL+ IO+7-DLGT	1.79082	0.208229	7.60134				3.20013	3.89283	3	2.24753
P19+tHMGR+GPPS+GES+G8H+GOR+ISY+MLPL+ IO+7-DLGT	2.93652	5.93774	3.97848				4.28425	1.52379	3	0.879763
P19+DXS+GPPS+GES+G8H+GOR+ISY+MLPL+ IO+7-DLGT	16.6092	20.9357	4.11383	20.7635	17.6928	5.06229	14.1962	7.63783	6	3.11813
P19+tHMGR+GPPS+GES+G8H+GOR+ISY+MLPL+ IO+7-DLGT	0.244299	0.222711	0				0.15567	0.135245	3	0.078084
P19	n.d.	n.d.	n.d.					-	3	-
Figure 6B
Stricosidine
Green=CP; Blue=CY	Replicate A	Replicate B	Replicate C	Replicate D	Replicate E	Replicate F	Replicate G	Replicate H	Replicate I	Replicate J	Replicate K	Mean	std dev	replicates	std error
P19+DXS+tHMGR+GPPS+GPPS+GES+GES+G8H+GOR+ISY+IO+7-DLGT+7-DLH+LAMT+SLS+TDC+STR	0.0744481	0.3665	0.195368									0.212105	0.146744	3	0.0847226
P19+DXS+GPPS+GES+G8H+GOR+ISY+IO+7-DLGT+7-DLH+LAMT+SLS+TDC+STR	1.11999	0.48923	1.34394	2.94394	13.231	6.62042	4.96337	11.8574	5.45914	7.90292	2.59722	5.32078	4.28573	11	1.2922
P19+DXS+GPPS+GES+G8H+GOR+ISY+IO+7-DLGT+7-DLH+LAMT+SLS+TDC+STR	0.0696333	0.0668571	0.0834205									0.0733036	0.00887074	3	0.00512152
P19+tHMGR+GPPS+GES+G8H+GOR+ISY+IO+7-DLGT+7-DLH+LAMT+SLS+TDC+STR	n.d.	n.d.	n.d.										-	3	-
P19	n.d.	n.d.	n.d.										-	3	-

## Sheet: Figure 5
Data for graphs in Figure 5A
7DLA	Replicate A	Replicate B	Replicate C	Replicate D	Replicate E	Replicate F	Replicate G	Replicate H	Replicate I	Replicate J	Replicate K	Mean	std dev	replicates	std error
P19+early+middle+7DLH+LAMT+SLS+TDC+STR	1.07904	0.0720038	0.987278	1.37078	5.94992	3.87095	1.09568	2.17029	0.880943	1.83972	0.514816	1.80286	1.70271	11	0.513386
P19+early+middle+7DLH+LAMT+SLS	2.86174	3.74244	1.359	1.98084	12.7325	5.20539						4.64698	4.18595	6	1.70891
P19+early+middle+7DLH+LAMT	4.68898	1.9418	0.493131	6.25458	7.74371	6.28105						4.56721	2.80643	6	1.14572
P19+early+middle+7DLH	1.49868	1.33234	3.57921	0.471487	6.98393	2.90471						2.79506	2.34063	6	0.955558
P19+early+middle	16.6092	20.9357	4.11383	20.7635	17.6928	5.06229						14.1962	7.63783	6	3.11813
Loganic Acid	Replicate A	Replicate B	Replicate C	Replicate D	Replicate E	Replicate F	Replicate G	Replicate H	Replicate I	Replicate J	Replicate K	Mean	std dev	replicates	std error
P19+early+middle+7DLH+LAMT+SLS+TDC+STR	0.0726058	0.0470115	0.114605	0.100554	0.730842	0.423407	0.00874369	0.0757851	0	0.0420227	0	0.146871	0.226812	11	0.0683863
P19+early+middle+7DLH+LAMT+SLS	0.293993	0.494722	0.103668	0.0616311	1.07554	0.301489						0.388507	0.370885	6	0.151413
P19+early+middle+7DLH+LAMT	0.577201	0.273942	0.0301511	0.784242	0.565443	0.457044						0.448004	0.264015	6	0.107784
P19+early+middle+7DLH	4.69583	5.25572	9.10769	2.08123	8.85738	9.18368						6.53025	2.96253	6	1.20945
P19+early+middle	n.d.	n.d.	n.d.	n.d.	n.d.	n.d.						n.d.	n.d.	n.d.	0
Loganin	Replicate A	Replicate B	Replicate C	Replicate D	Replicate E	Replicate F	Replicate G	Replicate H	Replicate I	Replicate J	Replicate K	Mean	std dev	replicates	std error
P19+early+middle+7DLH+LAMT+SLS+TDC+STR	2.09179	0.47518	1.68622	2.07547	8.50517	5.1013	1.63744	5.12431	2.24077	3.90326	1.70224	3.14029	2.31802	11	0.698908
P19+early+middle+7DLH+LAMT+SLS	10.1416	4.62391	3.42995	4.36166	18.9115	9.38549						8.47568	5.82633	6	2.37859
P19+early+middle+7DLH+LAMT	15.5042	11.4092	5.70543	21.6942	31.2663	23.0005						18.0966	9.11499	6	3.72118
P19+early+middle+7DLH	n.d.	n.d.	n.d.	0.0577815	n.d.	1.04602						0.220761	0.462014	6	0.188617
P19+early+middle	n.d.	n.d.	n.d.	0.422185	n.d.	n.d.						0.0703641	0.172356	6	0.0703641
Strictosidine	Replicate A	Replicate B	Replicate C	Replicate D	Replicate E	Replicate F	Replicate G	Replicate H	Replicate I	Replicate J	Replicate K	Mean	std dev	replicates	std error
P19+early+middle+7DLH+LAMT+SLS+TDC+STR	1.11999	0.48923	1.34394	2.94394	13.231	6.62042	4.96337	11.8574	5.45914	7.90292	2.59722	5.32078	4.28573	11	1.2922
P19+early+middle+7DLH+LAMT+SLS	n.d.	n.d.	n.d.	n.d.	n.d.	n.d.								6
P19+early+middle+7DLH+LAMT	n.d.	n.d.	n.d.	n.d.	n.d.	n.d.								6
P19+early+middle+7DLH	n.d.	n.d.	n.d.	n.d.	n.d.	n.d.								6
P19+early+middle	n.d.	n.d.	n.d.	n.d.	n.d.	n.d.								6
Figure 5B
Strictosidine	Replicate A	Replicate B	Replicate C	Replicate D	Replicate E	Replicate F	Replicate G	Replicate H	Replicate I	Replicate J	Replicate K	Mean	std dev	replicates	std error
P19+DXS+GPPS+GES+G8H+GOR+ISY+MLPL+IO+7-DLGT+7-DLH+LAMT+SLS+TDC+STR	1.11999	0.48923	1.34394	2.94394	13.231	6.62042	4.96337	11.8574	5.45914	7.90292	2.59722	5.32078	4.28573	11	1.2922
P19+GPPS+GES+G8H+GOR+ISY+MLPL+IO+7-DLGT+7-DLH+LAMT+SLS+TDC+STR	0.275019	6.92013	4.48525									3.89347	3.36185	3	1.94097
P19+DXS+GES+G8H+GOR+ISY+MLPL+IO+7-DLGT+7-DLH+LAMT+SLS+TDC+STR	0.357394	2.02397	0.188823									0.856728	1.01437	3	0.585645
P19+DXS+GPPS+GES+G8H+GOR+ISY+IO+7-DLGT+7-DLH+LAMT+SLS+TDC+STR	0.0642553	0.0800944	0.0586626									0.0676708	0.0111167	3	0.0064182
P19	n.d.	n.d.	n.d.											3

## Sheet: Figure 3
Data for graphs in FIgure 3
Peak 1 - nepetalactol
linked name	Replicate A	Replicate B	Replicate C	Mean	std dev	std error
wild type	12214.2	35826.5	36025.3	28022	13690.3	7904.1
Progeny of control line regenerated in tissue culture (wild type)	32587.5	26627	17513.2	25575.9	7591.9	4383.18
Parental line of mobile sgRNA plants (Cas9 transgene)	28926.3	22944.5	30106.3	27325.7	3839.84	2216.93
NbCas9-0777B-01	39444.6	41563.9	0	40504.2	1498.59	865.212
0361-34-08	1236.63	n.d.	n.d.	412.212	713.971	412.212
0361-34-05	1227.18	n.d.	1082.68	769.952	670.701	387.23
NbCas9-0781B-03	971.053	862.105	n.d.	611.053	531.984	307.141
0724-22a-06	36434.8	34521.2	0	35478	1353.12	781.225
0724-37-06	22054.8	14278.7	32253.2	22862.2	9014.41	5204.47
NbCas9-0779A-01	30395.3	20370.6	41643.4	30803.1	10642.2	6144.3
NbCas9-0778B-05	35277.2	20119.9	0	27698.6	10717.8	6187.94
0720-06-03	29039.7	21283.8	16999.5	22441	6102.97	3523.55
0720-06-01	40012.7	20322.3	22079.4	27471.4	10896.5	6291.09
NbCas9-0780B-01	19147.2	28038.9	25605.1	24263.7	4595.09	2652.98
Peak 2 - nepetalactol
linked name	Replicate A	Replicate B	Replicate C	Mean	std dev	std error
wild type	5325.55	9091.56	10443.4	8286.84	2652.13	1531.21
Progeny of control line regenerated in tissue culture (wild type)	5840.37	6831.18	7163.15	6611.57	688.196	397.33
Parental line of mobile sgRNA plants (Cas9 transgene)	9140.22	5453.82	9434.92	8009.65	2218.32	1280.75
NbCas9-0777B-01	10982	10150.2	0	10566.1	588.181	339.586
0361-34-08	1429.61	3159.63	n.d.	1529.75	1582.19	913.48
0361-34-05	1623.85	874.291	n.d.	832.712	812.721	469.225
NbCas9-0781B-03	n.d.	n.d.	n.d.	n.d.	n.d.	n.d.
0724-22a-06	11024.3	10945.3	0	10984.8	55.9036	32.2759
0724-37-06	9494.48	7408.3	7130.02	8010.93	1292.3	746.109
NbCas9-0779A-01	5888.75	7505.31	10062.1	7818.71	2104.23	1214.88
NbCas9-0778B-05	10819.2	8404.96	0	9612.06	1707.11	985.598
0720-06-03	8263.52	10753.4	10702.6	9906.52	1423.11	821.634
0720-06-01	11250.1	10997.8	2514.43	8254.11	4972.3	2870.76
NbCas9-0780B-01	6208.34	6653.73	6970.58	6610.88	382.921	221.08
Peak 3 - nepetalactol
linked name	Replicate A	Replicate B	Replicate C	Mean	std dev	std error
wild type	1569.07	1964.03	2009.5	1847.53	242.223	139.848
Progeny of control line regenerated in tissue culture (wild type)	2071.56	1229.58	1122.52	1474.55	519.788	300.1
Parental line of mobile sgRNA plants (Cas9 transgene)	2179.06	1057.91	1313.5	1516.82	587.579	339.239
NbCas9-0777B-01	2385.91	1208.96	0	1797.43	832.227	480.487
0361-34-08	1130.52	229.077	1075	811.53	505.182	291.667
0361-34-05	1290.02	1360.72	1213.59	1288.11	73.584	42.4837
NbCas9-0781B-03	988.911	685.576	1428.95	1034.48	373.774	215.799
0724-22a-06	499.182	630.351	0	564.767	92.7506	53.5496
0724-37-06	1284.73	880.151	355.161	840.013	466.081	269.092
NbCas9-0779A-01	2821.87	1285.31	1489.36	1865.51	834.49	481.793
NbCas9-0778B-05	2731.73	1998.77	0	2365.25	518.282	299.23
0720-06-03	1702.85	1451.09	1174.22	1442.72	264.413	152.659
0720-06-01	817.539	835.337	1689.07	1113.98	498.121	287.59
NbCas9-0780B-01	0	0	0	0	0	0
Peak 4 - nepetalactol
linked name	Replicate A	Replicate B	Replicate C	Mean	std dev	std error
wild type	6849.86	8244.06	5728.43	6940.78	1260.28	727.621
Progeny of control line regenerated in tissue culture (wild type)	4167.62	6887.26	2939.33	4664.73	2020.37	1166.46
Parental line of mobile sgRNA plants (Cas9 transgene)	8178.02	11584.9	7199.76	8987.54	2301.9	1329
NbCas9-0777B-01	15794.8	16837.6	0	16316.2	737.435	425.758
0361-34-08	1126.9	n.d.	108.609	411.837	621.64	358.904
0361-34-05	n.d.	n.d.	729.15	243.05	420.975	243.05
NbCas9-0781B-03	1271.92	48.7279	238.585	519.745	658.286	380.061
0724-22a-06	4864.59	7790.44	0	6327.52	2068.88	1194.47
0724-37-06	4910.98	8478.77	3619.74	5669.83	2516.83	1453.09
NbCas9-0779A-01	15413.7	12704.2	8703.11	12273.7	3375.94	1949.1
NbCas9-0778B-05	11405.6	11075.5	0	11240.6	233.452	134.783
0720-06-03	9238.31	5865.62	8094.9	7732.94	1715.24	990.291
0720-06-01	10001.8	5241.52	11483.4	8908.9	3261.3	1882.91
NbCas9-0780B-01	13090.4	15782.6	9350.07	12741	3230.47	1865.11
Peak 5 - nepetalactol
linked name	Replicate A	Replicate B	Replicate C	Mean	std dev	std error
wild type	1244.16	2160.47	1345.54	1583.39	502.326	290.018
Progeny of control line regenerated in tissue culture (wild type)	1386.87	1766.89	1567.68	1573.81	190.086	109.746
Parental line of mobile sgRNA plants (Cas9 transgene)	1461.31	2085.11	630.095	1392.17	729.966	421.446
NbCas9-0777B-01	1870.84	433.992	0	1152.42	1016.01	586.592
0361-34-08	n.d.	73.9293	n.d.	24.6431	42.6831	24.6431
0361-34-05	114.428	62.2976	296.787	157.838	123.125	71.086
NbCas9-0781B-03	237.815	n.d.	180.872	139.562	124.173	71.6911
0724-22a-06	2349.29	3128.67	0	2738.98	551.103	318.179
0724-37-06	902.486	2248.8	516.523	1222.6	909.426	525.057
NbCas9-0779A-01	2944.04	1483.81	815.533	1747.79	1088.53	628.464
NbCas9-0778B-05	1419.22	2031.9	0	1725.56	433.231	250.126
0720-06-03	2992.88	2555.71	1181.42	2243.34	945.264	545.748
0720-06-01	2138.32	2137.8	1718.67	1998.26	242.138	139.798
NbCas9-0780B-01	1887.4	n.d.	n.d.	629.134	1089.69	629.134
Peak 3 - geraniol
linked name	Replicate A	Replicate B	Replicate C	Mean	std dev	std error
wild type	187478	190185	152650	176771	20933.3	12085.9
Progeny of control line regenerated in tissue culture (wild type)	180001	118901	200449	166450	42429	24496.4
Parental line of mobile sgRNA plants (Cas9 transgene)	120837	79836	95545.3	98739.4	20686.2	11943.2
NbCas9-0777B-01	102107	72900.8	0	87503.7	20651.6	11923.2
0361-34-08	80134	91001.7	73138.7	81424.8	9001.19	5196.84
0361-34-05	85645.8	181186	54950	107260	65835	38009.9
NbCas9-0781B-03	146505	103405	177827	142579	37366.1	21573.3
0724-22a-06	70816.8	60445.6	0	65631.2	7333.55	4234.03
0724-37-06	110765	91264.5	123784	108604	16367	9449.47
NbCas9-0779A-01	102285	56184.9	125662	94710.7	35352.5	20410.8
NbCas9-0778B-05	190304	103024	0	146664	61716.2	35631.9
0720-06-03	134293	210401	32640.8	125778	89185.3	51491.2
0720-06-01	99932.8	177341	96229.6	124501	45798	26441.5
NbCas9-0780B-01	538.684	336.354	1813.05	896.029	800.581	462.216
Peak 5 - geraniol
linked name	Replicate A	Replicate B	Replicate C	Mean	std dev	std error
wild type	141863	184538	81627.2	136009	51704.4	29851.6
Progeny of control line regenerated in tissue culture (wild type)	182773	170977	113452	155734	37089.3	21413.5
Parental line of mobile sgRNA plants (Cas9 transgene)	93388	106256	62897	87513.8	22268.6	12856.8
NbCas9-0777B-01	130328	121331	0	125830	6362.13	3673.18
0361-34-08	99334.2	48848.8	128190	92124.2	40158.8	23185.7
0361-34-05	115517	108837	69444.9	97933.2	24896.6	14374
NbCas9-0781B-03	184371	187937	121606	164638	37309.2	21540.5
0724-22a-06	222626	172242	0	197434	35626.8	20569.1
0724-37-06	108131	171108	72337.5	117192	50004.7	28870.2
NbCas9-0779A-01	126810	152170	129358	136113	13964.2	8062.22
NbCas9-0778B-05	163422	129365	0	146393	24082.1	13903.8
0720-06-03	188496	154749	50721.6	131322	71812.5	41461
0720-06-01	156287	145718	152487	151498	5353.81	3091.02
NbCas9-0780B-01	463.83	418.531	3148.82	1343.73	1563.42	902.641

## Sheet: Supp Fig 13
Data for graphs in Suplemtary FIgure 13
7DLA	Replicate A	Replicate B	Replicate C	Mean	std dev	std error
NbCas9-0780B-01	18.8026	37.3014	25.3717	27.1586	9.37794	5.41435
0724-37-06	21.5506	19.0267	25.0628	21.8801	3.0315	1.75024
NbCas9-0781B-03	28.8318	19.9623	28.218	25.6707	4.95313	2.85969
0361-34-05	22.1025	27.8077	18.3433	22.7512	4.76545	2.75133
0361-34-08	18.5475	36.0605	18.1268	24.2449	10.2347	5.90901
Parental line of mobile sgRNA (Cas9 transgene)	26.5405	26.7512	45.91	33.0672	11.1226	6.42166
Progeny of control line regenerated in tissue culture (wild-type)	37.6856	28.3488	25.7499	30.5948	6.27684	3.62393
Parental line of for transgenesis (wild-type)	15.9665	12.4929	13.6634	14.041	1.76733	1.02037
Strictosidine	Replicate A	Replicate B	Replicate C	Mean	std dev	std error
NbCas9-0780B-01	7.82136	10.0342	16.2221	11.3592	4.35429	2.51395
0724-37-06	8.41899	6.63789	9.20618	8.08769	1.31581	0.759681
NbCas9-0781B-03	8.66732	18.1832	12.2557	13.0354	4.8056	2.77452
0361-34-05	17.5038	18.5657	6.57263	14.2141	6.63893	3.83299
0361-34-08	7.89797	14.8066	6.96706	9.89054	4.28279	2.47267
Parental line of mobile sgRNA (Cas9 transgene)	16.2322	9.54403	19.5209	15.099	5.08404	2.93527
Progeny of control line regenerated in tissue culture (wild-type)	16.7861	21.708	15.2483	17.9141	3.37434	1.94817
Parental line of for transgenesis (wild-type)	2.46377	6.14797	1.1608	3.25751	2.5866	1.49337

## Sheet: Supp Fig 7
Data for graphs in Supplementary Figure 7
	Peak	1	2	3	4	5	6	7	8	9	10	11	12	13	14	15	16	17	18	19	20	21	22	23
	Retention Time	3.18	3.38	3.4	3.6	3.69	3.76	3.8	3.84	3.97	3.9	3.97	4	4.03	4.12	4.15	4.22	4.27	4.35	5.04	5.32	5.54	6.17	6.24
	m/z	567.193	569.208	391.161	359.135	391.161	359.135	391.161	377.182	393.177	361.15	393.177	347.171	595.223	379.197	363.166	363.167	395.192	699.271	537.219	493.229	519.245	803.37	831.329
	Name	Dihexosyl hydroxycarboxy geranial (+HCOOH-H)	Dihexosyl hydroxycarboxy geraniol (+HCOOH-H)	Hexosyl carboxygeranial (+HCOOH-H)	Pentosyl dihydroxy geranial (+HCOOH-H) or hexosyl carboxygeranic acid	Hexosyl dihydroxy geranial (+HCOOH-H)	Pentosyl dihydroxy geranial (+HCOOH-H)	Hexosyl dihydroxy geranial (+HCOOH-H)	Hexosyl hydroxygeraniol (+HCOOH-H)	Hexosyl dihydroxygeraniol (+HCOOH-H)	Pentosyl hydroxygeranic acid (+HCOOH-H)	Hexosyl carboxygeraniol (+HCOOH-H)	Pentosyl hydroxygeraniol (+HCOOH-H)	Malonyl hexosyl pentosyl hydroxygeraniol (+HCOOH-H)	Hexosyl hydroxycitronellal (+HCOOH-H)	Pentosyl carboxygeranial (+HCOOH-H)	Pentosyl dihydroxygeraniol (+HCOOH-H)	Hexosyl dihydroxycitronellol (+HCOOH-H)	Trihexosyl geranic acid (+HCOOH-H)	Dihexosyl geranic acid (+HCOOH-H)	Pentosyl hexosyl geraniol (+HCOOH-H)	Acetyl dihexosyl geraniol	Malonyl hexosyl geraniol (dimer)	Malonyl hexosyl geranic acid (dimer)
	Ion Formula	C23H35O16	C23H37O16	C17H27O10	C16H23O9	C17H27O10	C16H23O9	C17H27O10	C17H29O9	C17H29O10	C16H25O9	C17H29O10	C16H27O8	C25H39O16	C17H31O9	C16H27O9	C16H27O9	C17H31O10	C29H47O19	C23H37O14	C22H37O12	C24H39O12	C38H59O18	C38H55O20
	M-H	C23H36O16	C23H38O16	C17H28O10	C16H24O9	C17H28O10	C16H24O9	C17H28O10	C17H30O9	C17H30O10	C16H26O9	C17H30O10	C16H28O8	C25H40O16	C17H32O9	C16H28O9	C16H28O9	C17H32O10	C29H48O19	C23H38O14	C22H38O12	C24H40O12	C38H60O18	C38H56O20
	M-H2O-H	C23H38O17	C23H40O17	C17H30O11	C16H26O10	C17H30O11	C16H26O10	C17H30O11	C17H32O10	C17H32O11	C16H28O10	C17H32O11	C16H30O9	C25H42O17	C17H34O10	C16H30O10	C16H30O10	C17H34O11	C29H50O20	C23H40O15	C22H40O13	C24H42O13	C38H62O19	C38H58O21
Plant Line	M+HCOOH-H	C22H34O14	C22H36O14	C16H26O8	C15H22O7	C16H26O8	C15H22O7	C16H26O8	C16H28O7	C16H28O8	C15H24O7	C16H28O8	C15H26O6	C24H38O14	C16H30O7	C15H26O7	C15H26O7	C16H30O8	C28H46O17	C22H36O12	C21H36O10	C23H38O10	C37H58O16	C37H54O18
0361-34-05	20210920_N_369I05_8A	11998.7	22425.7	65945.4	21083.3	220183	36842.6	0	1227.18	650358	169350	650358	18369.6	3878.76	1623.85	0	0	300423	1290.02	9676.93	0	114.428	0	0
0361-34-05	20210920_N_369I05_8B	33888.9	14535.5	143374	20749.6	85356.6	81510.9	0	0	547197	234485	547197	11749.7	3974.97	874.291	0	0	138617	1360.72	7012.25	0	62.2976	0	0
0361-34-05	20210920_N_369I05_8C	13972.5	28845.7	88004.1	20742.2	240761	73931.3	0	1082.68	675705	185459	675705	19536.3	4456.48	0	0	0	305773	1213.59	7863.61	729.15	296.787	0	0
0361-34-08	20210920_N_372I08_8A	50573.2	24019	171463	16548.6	132835	133376	0	1236.63	612954	157940	612954	19021.5	3802.21	1429.61	0	0	264953	1130.52	8608.63	1126.9	0	0	10.5731
0361-34-08	20210920_N_372I08_8B	30434.9	8400.3	55779.7	13567.4	76497.2	109164	0	0	374873	126396	374873	8381.73	2223.43	3159.63	0	0	110451	229.077	3154.62	0	73.9293	0	0
0361-34-08	20210920_N_372I08_8C	16955.5	16969.1	84043.5	20416.3	148991	37275.1	0	0	531316	158256	531316	14878.9	3811.88	0	0	0	152010	1075	6545.39	108.609	0	0	0
0720-06-01	20210920_N_373J01_8A	77906.7	30643.6	229606	21166.6	155340	168502	0	40012.7	692909	248444	692909	38382.2	3568.07	11250.1	0	0	177612	817.539	8163.79	10001.8	2138.32	0	0
0720-06-01	20210920_N_373J01_8B	21230.8	13602.2	117119	14398.6	176308	33326.5	0	20322.3	621211	191763	621211	12989.9	3014.92	10997.8	0	0	160674	835.337	8409.95	5241.52	2137.8	0	0
0720-06-01	20210920_N_373J01_8C	12876.4	23337.8	55388.4	27248.6	158412	44471.3	0	22079.4	544601	167916	544601	14868.8	2869.92	2514.43	0	0	180406	1689.07	7725.34	11483.4	1718.67	0	16.5533
0720-06-03	20210920_N_375J03_8A	29471.5	29244.7	182720	18593.2	152645	59198.8	0	29039.7	633258	206329	633258	19641.4	4193.05	8263.52	0	0	207707	1702.85	9225.83	9238.31	2992.88	0	0
0720-06-03	20210920_N_375J03_8B	15561.5	16179.2	125270	15766.7	172489	41852.8	0	21283.8	720180	214625	720180	14873.5	3742.3	10753.4	0	0	218355	1451.09	11037.2	5865.62	2555.71	0	0
0720-06-03	20210920_N_375J03_8C	12352.6	23119.2	80047.3	23150.7	181879	38377.4	0	16999.5	578885	166398	578885	15608.7	3557.04	10702.6	0	0	230942	1174.22	6905.88	8094.9	1181.42	0	0
0724-22a-06	20210920_N_386K06_8A	76681.1	31290.8	187426	21289.9	122117	184066	0	36434.8	587583	216292	587583	14441	7332.27	11024.3	0	0	128605	499.182	6858.81	4864.59	2349.29	179.261	0
0724-22a-06	20210920_N_386K06_8B	108275	35794	187924	23545.3	111938	274755	0	34521.2	685873	243754	685873	21721.2	12521.2	10945.3	0	0	141367	630.351	6739	7790.44	3128.67	0	0
0724-37-06	20210920_N_406L06_8A	11221.2	18587.6	81918.1	15277.7	0	35017.6	0	22054.8	660453	187735	660453	14306.7	2699.16	9494.48	0	0	250128	1284.73	7050.88	4910.98	902.486	0	0
0724-37-06	20210920_N_406L06_8B	17412.9	11021.2	118688	11938	147977	24862.3	0	14278.7	588362	178366	588362	12520.8	7160.62	7408.3	0	0	131790	880.151	5115.25	8478.77	2248.8	0	0
0724-37-06	20210920_N_406L06_8C	35180.3	23923	85378.4	19481.9	127613	90396.6	0	32253.2	625255	255562	625255	18426.8	1696.07	7130.02	0	0	227793	355.161	6910.63	3619.74	516.523	0	0
NbCas9-0777B-01	20210920_N_425N01_8A	17715.5	39091.1	59083.8	29920.9	297403	59705.6	0	39444.6	801103	282475	801103	21200.6	2870.98	10982	0	0	390702	2385.91	22863.4	15794.8	1870.84	0	260.562
NbCas9-0777B-01	20210920_N_425N01_8B	30837.3	26882.2	92037.3	27161.5	179161	73033.9	0	41563.9	543384	203334	543384	14663	2502.74	10150.2	0	0	197979	1208.96	9155.54	16837.6	433.992	0	0
NbCas9-0778B-05	20210920_N_437O05_8A	34651.8	23474.4	136894	24172.2	224419	56089.9	0	35277.2	734386	250600	734386	16417.8	2598.72	10819.2	0	0	277148	2731.73	16135.1	11405.6	1419.22	0	0
NbCas9-0778B-05	20210920_N_437O05_8B	14300.2	17449.5	66436.9	20342.3	191275	46632.1	0	20119.9	563039	172148	563039	17655.7	3145.36	8404.96	0	0	188805	1998.77	10973.5	11075.5	2031.9	0	0
NbCas9-0779A-01	20210920_N_441P01_8A	35091.9	15239.6	111505	32211.6	139869	54714.4	0	30395.3	574062	244440	574062	11696.2	5582.69	5888.75	0	0	92393.7	2821.87	20113	15413.7	2944.04	0	0
NbCas9-0779A-01	20210920_N_441P01_8B	15957.9	18062.5	50059.5	30554.3	150659	60535.9	0	20370.6	477051	181315	477051	10735.1	4245.63	7505.31	0	0	86249.8	1285.31	12085.8	12704.2	1483.81	0	0
NbCas9-0779A-01	20210920_N_441P01_8C	14100.4	28605.8	58444	35509.6	245763	63208.4	0	41643.4	720280	269357	720280	19989.2	2781.13	10062.1	0	0	346432	1489.36	11546.6	8703.11	815.533	0	118.003
NbCas9-0780B-01	20210920_N_457R01_8A	20724.1	23622.4	85064	32292.6	229062	85590.1	0	19147.2	747094	308398	747094	16126.3	2667.04	6208.34	0	0	218519	0	11982.9	13090.4	1887.4	36.433	40.7683
NbCas9-0780B-01	20210920_N_457R01_8B	24903.2	25857.1	47369	42550.1	109101	56527.6	0	28038.9	474044	251347	474044	26223.3	2356.75	6653.73	0	0	114473	0	3603.05	15782.6	0	0	0
NbCas9-0780B-01	20210920_N_457R01_8C	15044.9	27147.5	48074.7	32648.1	180278	62074	0	25605.1	650701	288582	650701	18616	1590.86	6970.58	0	0	244221	0	7881.37	9350.07	0	72.0204	0
NbCas9-0781B-03	20210920_N_467S03_8A	13278.8	19547.1	75376	21984	229325	52257.4	0	971.053	708942	244390	708942	14797.9	3314.92	0	0	0	211913	988.911	9837.04	1271.92	237.815	0	0
NbCas9-0781B-03	20210920_N_467S03_8B	47503.2	39924.9	150908	34271.4	185093	124630	0	862.105	685227	301768	685227	18116.8	8284.44	0	0	0	191167	685.576	8752.94	48.7279	0	0	166.093
NbCas9-0781B-03	20210920_N_467S03_8C	80677.4	17574.5	168380	21576.4	140745	185085	0	0	712717	265911	712717	15266.8	5993.63	0	0	0	103464	1428.95	10083.8	238.585	180.872	0	0
N. benth exp. Cas9	20210920_N_493V01_8A	46852.9	25689.3	136047	23884.1	214734	59175.5	0	28926.3	729847	259011	729847	22249.7	4234.48	9140.22	0	0	220168	2179.06	11436.1	8178.02	1461.31	0	25.8212
N. benth exp. Cas9	20210920_N_493V01_8B	16688.7	16834.7	59633.9	25331.3	176675	62376.4	0	22944.5	537090	216284	537090	12224.7	4273.81	5453.82	0	0	78896.9	1057.91	9647.52	11584.9	2085.11	0	0
N. benth exp. Cas9	20210920_N_493V01_8C	28954.2	25637.9	77047.6	35113.9	176049	39427.2	0	30106.3	637785	268813	637785	14497.9	2378.24	9434.92	0	0	235388	1313.5	15359.4	7199.76	630.095	22.806	0
N. ben "transform. ctrl."	20210920_N_498W02_8A	22972.4	27043.6	76782.5	27517.8	183591	53349.5	0	32587.5	710457	251960	710457	19725.1	3707.75	5840.37	0	0	327444	2071.56	10517.3	4167.62	1386.87	0	0
N. ben "transform. ctrl."	20210920_N_498W02_8B	20035.2	20461.3	63983.1	27002	142680	49965.2	0	26627	594003	225366	594003	15951.8	3689.33	6831.18	0	0	158271	1229.58	7866.26	6887.26	1766.89	0	27.6738
N. ben "transform. ctrl."	20210920_N_498W02_8C	11147.3	23696.1	49236.9	26593	138712	56189.5	0	17513.2	669272	287728	669272	14031.3	2866.46	7163.15	0	0	226419	1122.52	10515.3	2939.33	1567.68	0	0
N. benth wild-type	20210920_N_501X01_8A	25812	14748.2	85110.5	20776.4	135091	46971.8	0	12214.2	623668	214191	623668	17397.3	3874.21	5325.55	0	0	143426	1569.07	7450.69	6849.86	1244.16	0	0
N. benth wild-type	20210920_N_501X01_8B	20895	36409.6	104620	27156	213212	52330	0	35826.5	879275	309918	879275	24776.9	4070.69	9091.56	0	0	431865	1964.03	17054.5	8244.06	2160.47	0	101.007
N. benth wild-type	20210920_N_501X01_8C	24207.2	33633.7	65396.4	29310.9	240760	56718.7	0	36025.3	902711	293976	902711	25383	3318.44	10443.4	0	0	522310	2009.5	17563.4	5728.43	1345.54	23.0946	0

## Sheet: Supp Fig 6
Data for graphs in Supplementary Figure 6
	Peak	1	2	3	4	5	6	7	8	9	10	11	12	13	14	15	16	17	18	19	20	21	22	23
	Retention Time	3.18	3.38	3.4	3.6	3.69	3.76	3.8	3.84	3.97	3.9	3.97	4	4.03	4.12	4.15	4.22	4.27	4.35	5.04	5.32	5.54	6.17	6.24
	m/z	567.193	569.208	391.161	359.135	391.161	359.135	391.161	377.182	393.177	361.15	393.177	347.171	595.223	379.197	363.166	363.167	395.192	699.271	537.219	493.229	519.245	803.37	831.329
	Name	Dihexosyl hydroxycarboxy geranial (+HCOOH-H)	Dihexosyl hydroxycarboxy geraniol (+HCOOH-H)	Hexosyl carboxygeranial (+HCOOH-H)	Pentosyl dihydroxy geranial (+HCOOH-H) or hexosyl carboxygeranic acid	Hexosyl dihydroxy geranial (+HCOOH-H)	Pentosyl dihydroxy geranial (+HCOOH-H)	Hexosyl dihydroxy geranial (+HCOOH-H)	Hexosyl hydroxygeraniol (+HCOOH-H)	Hexosyl dihydroxygeraniol (+HCOOH-H)	Pentosyl hydroxygeranic acid (+HCOOH-H)	Hexosyl carboxygeraniol (+HCOOH-H)	Pentosyl hydroxygeraniol (+HCOOH-H)	Malonyl hexosyl pentosyl hydroxygeraniol (+HCOOH-H)	Hexosyl hydroxycitronellal (+HCOOH-H)	Pentosyl carboxygeranial (+HCOOH-H)	Pentosyl dihydroxygeraniol (+HCOOH-H)	Hexosyl dihydroxycitronellol (+HCOOH-H)	Trihexosyl geranic acid (+HCOOH-H)	Dihexosyl geranic acid (+HCOOH-H)	Pentosyl hexosyl geraniol (+HCOOH-H)	Acetyl dihexosyl geraniol	Malonyl hexosyl geraniol (dimer)	Malonyl hexosyl geranic acid (dimer)
	Ion Formula	C23H35O16	C23H37O16	C17H27O10	C16H23O9	C17H27O10	C16H23O9	C17H27O10	C17H29O9	C17H29O10	C16H25O9	C17H29O10	C16H27O8	C25H39O16	C17H31O9	C16H27O9	C16H27O9	C17H31O10	C29H47O19	C23H37O14	C22H37O12	C24H39O12	C38H59O18	C38H55O20
	M-H	C23H36O16	C23H38O16	C17H28O10	C16H24O9	C17H28O10	C16H24O9	C17H28O10	C17H30O9	C17H30O10	C16H26O9	C17H30O10	C16H28O8	C25H40O16	C17H32O9	C16H28O9	C16H28O9	C17H32O10	C29H48O19	C23H38O14	C22H38O12	C24H40O12	C38H60O18	C38H56O20
	M-H2O-H	C23H38O17	C23H40O17	C17H30O11	C16H26O10	C17H30O11	C16H26O10	C17H30O11	C17H32O10	C17H32O11	C16H28O10	C17H32O11	C16H30O9	C25H42O17	C17H34O10	C16H30O10	C16H30O10	C17H34O11	C29H50O20	C23H40O15	C22H40O13	C24H42O13	C38H62O19	C38H58O21
Plant Line	M+HCOOH-H	C22H34O14	C22H36O14	C16H26O8	C15H22O7	C16H26O8	C15H22O7	C16H26O8	C16H28O7	C16H28O8	C15H24O7	C16H28O8	C15H26O6	C24H38O14	C16H30O7	C15H26O7	C15H26O7	C16H30O8	C28H46O17	C22H36O12	C21H36O10	C23H38O10	C37H58O16	C37H54O18
0361-34-05	20210920_N_369I05_2A	6658.69	509.192	284.322	32258.7	631946	42831.4	0	287567	46358.2	9036.41	46358.2	4220.76	2453.95	4291.98	0	0	2609.46	85645.8	585804	76620.6	115517	430475	356224
0361-34-05	20210920_N_369I05_2B	8966.93	686.473	470.877	34381.4	677918	63933.8	0	211907	57917.8	18841.9	57917.8	2287.83	2171.67	4227.8	0	0	3661.5	181186	857592	31156.2	108837	308046	502959
0361-34-05	20210920_N_369I05_2C	15098.7	3212.86	1050.12	67196.9	706991	85752.1	0	123781	293867	65667.4	293867	21102.6	29341.8	23196.7	0	0	99557.6	54950	394366	86968.1	69444.9	42612.4	88642.9
0361-34-08	20210920_N_372I08_2A	13890	2968.52	3424.11	51278.9	763948	63370.9	0	291886	220840	36577.7	220840	4322.27	9904.16	8382.68	0	0	105654	80134	593009	54219	99334.2	355670	296125
0361-34-08	20210920_N_372I08_2B	8345.26	2352.95	4752.32	39789.7	540831	53356.8	0	128760	202436	34193.8	202436	7675.16	6513.12	7249.73	0	0	130997	91001.7	646842	18376.9	48848.8	120253	278176
0361-34-08	20210920_N_372I08_2C	5602.54	296.617	0	27597.4	539382	37713.6	0	214685	49065.9	12866.8	49065.9	1502.05	3448.77	5368.78	0	0	1295.56	73138.7	488191	136022	128190	242378	164173
0720-06-01	20210920_N_373J01_2A	7856.24	1102.47	193.364	33523.7	790657	46726.6	0	384926	63919	14652.4	63919	6520.04	4628.78	7583.86	0	0	568.47	99932.8	669397	167783	156287	412045	254759
0720-06-01	20210920_N_373J01_2B	8879.31	1091.98	353.921	26962.2	680748	46053.1	0	294163	52303.4	13763.9	52303.4	3989.1	1982.5	4815.93	0	0	0	177341	907600	108760	145718	349713	293365
0720-06-01	20210920_N_373J01_2C	5253.5	358.522	0	21695.2	517855	37401.5	0	201915	45908.4	14844	45908.4	4678.64	6051.35	6764.88	0	0	2081.61	96229.6	490434	313637	152487	185040	108469
0720-06-03	20210920_N_375J03_2A	7898.5	700.55	0	27978.6	696972	39832.7	0	367783	52504.7	15111.8	52504.7	1965.53	4494.88	5479.81	0	0	2835.74	134293	723255	173150	188496	474227	281744
0720-06-03	20210920_N_375J03_2B	9822.22	1214.3	901.274	36902.6	681613	53561.1	0	246566	51331.1	15035	51331.1	2223.1	1557.59	3079.04	0	0	1878.77	210401	988535	116373	154749	361253	370116
0720-06-03	20210920_N_375J03_2C	29569.2	10215.1	3373.67	70556.3	585198	78885.7	0	163627	383081	98441.6	383081	23857.2	23435.2	20671.9	0	0	144373	32640.8	216214	119877	50721.6	36589.1	32254.4
0724-22a-06	20210920_N_386K06_2A	7419.61	632.987	0	31437.9	843029	40899.6	0	712695	58143.6	15467.5	58143.6	2857.81	5696.32	11541.4	0	0	900.805	70816.8	613886	79408.9	222626	679290	205438
0724-22a-06	20210920_N_386K06_2B	6533.4	675.809	0	28300.9	619704	39774.7	0	365946	50513.2	13857.6	50513.2	4391.85	4514.54	9284.91	0	0	639.289	60445.6	481708	134099	172242	359518	182139
0724-37-06	20210920_N_406L06_2A	8649.52	1150.72	1118.45	29328.3	808318	51264.2	0	392548	110184	17894.2	110184	6619.98	4916.25	11347.7	0	0	33376.5	110765	729140	115393	108131	410324	310645
0724-37-06	20210920_N_406L06_2B	7015.64	694.504	326.803	35238.9	687896	49140.4	0	323361	58981.8	16101.2	58981.8	2317.73	5517.92	7366.81	0	0	0	91264.5	580434	227436	171108	409574	253482
0724-37-06	20210920_N_406L06_2C	8231.45	672.558	270.662	41588.3	611339	55532.6	0	299305	48723	10076.7	48723	919.023	965.007	3607.49	0	0	2542.71	123784	748662	70894.8	72337.5	280239	412475
NbCas9-0777B-01	20210920_N_425N01_2A	8070.6	869.3	0	35574.3	744210	42681.4	0	495211	39503.1	11581.7	39503.1	3825.55	1554.91	5127.14	0	0	1795.18	102107	715314	280681	130328	530561	319185
NbCas9-0777B-01	20210920_N_425N01_2B	6173.53	307.56	212.63	36769	757893	48203	0	416302	57650.8	16419.6	57650.8	5354.86	3485.32	7838.93	0	0	1170.48	72900.8	548186	326316	121331	414107	236791
NbCas9-0778B-05	20210920_N_437O05_2A	12873.2	1565.88	340.731	53944.1	992991	68454.7	0	525734	83145.5	21709.9	83145.5	4622.17	4303.6	8898.59	0	0	2016.76	190304	962256	259924	163422	515043	428610
NbCas9-0778B-05	20210920_N_437O05_2B	10325.9	1075.54	0	27987.5	813565	53724.2	0	483896	97877.4	25195.6	97877.4	15084.5	7250.94	17184.9	0	0	1761.31	103024	707986	285401	129365	335118	211249
NbCas9-0779A-01	20210920_N_441P01_2A	5902.55	474.356	0	28331.2	620486	40188.2	0	352370	42686.9	13202	42686.9	4010.86	2396.99	4676.46	0	0	582.454	102285	691485	225232	126810	324715	208112
NbCas9-0779A-01	20210920_N_441P01_2B	10344.6	1214.92	0	50834.3	809036	69550.6	0	375370	99817.5	26702.4	99817.5	4410.49	9709.03	13319.6	0	0	4585.97	56184.9	500527	275514	152170	322526	182948
NbCas9-0779A-01	20210920_N_441P01_2C	8131.11	699.886	59.321	36907.3	828314	46187.5	0	472769	52145.3	14535.8	52145.3	4383.65	2585.63	4877.06	0	0	626.341	125662	824927	194224	129358	552094	404998
NbCas9-0780B-01	20210920_N_457R01_2A	6367.42	301.354	94.6964	29370.7	456273	43884.8	0	198615	28627.7	9774.9	28627.7	2074.8	399.3	1972.48	0	0	0	538.684	283125	243791	463.83	263671	355711
NbCas9-0780B-01	20210920_N_457R01_2B	8717.58	431.958	0	48315.9	588552	61587.5	0	223450	78549.1	19977.1	78549.1	5318.26	1377.55	3539.03	0	0	2963.96	336.354	122877	220658	418.531	125317	222854
NbCas9-0780B-01	20210920_N_457R01_2C	5342.62	256.507	286.344	21619.6	416997	32731.3	0	185431	26455.8	8325.69	26455.8	0	190.171	3378.52	0	0	0	1813.05	688277	216916	3148.82	296858	443345
NbCas9-0781B-03	20210920_N_467S03_2A	10760.3	1322.58	895.213	39520.4	857148	53470.3	0	316542	141765	25967.3	141765	13054.7	10941.4	12113.6	0	0	26451.8	146505	819226	214755	184371	390508	278077
NbCas9-0781B-03	20210920_N_467S03_2B	7554.91	634.997	61.271	34385.5	724948	49179.7	0	248121	65806.2	17887.7	65806.2	5558.76	8744.04	8344.63	0	0	545.606	103405	626695	295222	187937	333230	214260
NbCas9-0781B-03	20210920_N_467S03_2C	14368.7	1893.89	4041.1	55262.9	785105	78599.6	0	252410	196728	40999.5	196728	3319.53	9526.3	10949.3	0	0	73073.7	177827	906598	148486	121606	292448	339872
N. benth exp. Cas9	20210920_N_493V01_2A	25199.9	15766.8	25148.8	78491.1	769148	100381	0	243017	533169	125057	533169	43062.7	15968.2	12762.4	0	0	283091	120837	809125	143127	93388	224171	284632
N. benth exp. Cas9	20210920_N_493V01_2B	9544.53	2759.68	1976.14	27917.7	659704	49421.4	0	309142	152122	29539.9	152122	2553.36	6716.93	14301.9	0	0	51288.5	79836	579417	225083	106256	169993	137159
N. benth exp. Cas9	20210920_N_493V01_2C	10517.2	4085.14	2953.22	47755.4	589186	58471.3	0	233967	260000	45813	260000	4539.47	5657.48	10264.6	0	0	139813	95545.3	689022	134811	62897	249772	357655
N. ben "transform. ctrl."	20210920_N_498W02_2A	7597.99	513.024	401.573	28571.3	636176	40743.7	0	256090	44364.5	12610.4	44364.5	2239.68	2259.31	3769.54	0	0	0	180001	870679	92062.8	182773	386406	273258
N. ben "transform. ctrl."	20210920_N_498W02_2B	7559.11	478.94	0	38021.4	720420	49640.1	0	315863	59665	17356.5	59665	5167.79	5170.42	4454.14	0	0	565.85	118901	710680	152948	170977	311917	246358
N. ben "transform. ctrl."	20210920_N_498W02_2C	12018.6	2706.05	1792.48	56243.8	666136	77680.7	0	199760	168954	40632.2	168954	6437.51	3003.51	5694.63	0	0	76404.4	200449	936428	51183.5	113452	229754	409573
N. benth wild-type	20210920_N_501X01_2A	19972.6	11455.6	21563.2	70794.3	714372	91669.6	0	184965	464345	129300	464345	35242.9	17370.6	7941.26	0	0	278637	187478	952195	181206	141863	204434	313875
N. benth wild-type	20210920_N_501X01_2B	7127.79	467.401	827.718	35470.7	741705	50397	0	272378	66730.5	17959.6	66730.5	5507.76	5385.95	6619.47	0	0	991.29	190185	915575	236880	184538	239999	242145
N. benth wild-type	20210920_N_501X01_2C	6820.33	581.78	0	32717.2	613333	42517.9	0	313183	49746.5	8818.46	49746.5	4634.7	1828.59	4698.41	0	0	2578.77	152650	844029	117105	81627.2	316346	366785
